# Supplementary material for: In Silico Repositioning-Chemogenomics Strategy Identifies New Drugs with Potential Activity against Multiple Life Stages of Schistosoma mansoni
Source: PLoS Negl Trop Dis. 2015 Jan 8;9(1):e3435. doi: 10.1371/journal.pntd.0003435 (PMC4287566; doi:10.1371/journal.pntd.0003435)
Supplement: S1 Table — List of S. mansoni genes with deferential expression in multiple life stages. (XLSX) [file pntd.0003435.s002.xlsx]

## Sheet: Table S1
Table S1. List of S. mansoni genes with deferential expression in multiple life stages.
Group I (n = 478)	Group II (n = 328)	Group III (n = 1134)	Group IV (n = 174)
Smp_000210.1	Smp_000080.1	Smp_131110.2	Smp_001080.1
Smp_000270.1	Smp_000160.1	Smp_000420.1	Smp_002930.1
Smp_000320.1	Smp_000340.1	Smp_191910.1	Smp_005470.1
Smp_000620.1	Smp_003280.1	Smp_000430.2	Smp_006560.1
Smp_000830.1	Smp_004940.1	Smp_170840.1	Smp_008070.1
Smp_000880.2	Smp_006390.1	Smp_000390.1	Smp_009650.2
Smp_000950.1	Smp_006980.1	Smp_000280.1	Smp_011220.1
Smp_001000.1	Smp_007270.1	Smp_077890.1	Smp_011870.1
Smp_001070.2	Smp_007300.1	Smp_155310.2	Smp_012010.1
Smp_001520.1	Smp_007900.2	Smp_195190.1	Smp_014290.3
Smp_001900.1	Smp_008370.1	Smp_194960.1	Smp_014840.1
Smp_001950.1	Smp_009230.1	Smp_123200.1	Smp_015980.1
Smp_003330.1	Smp_010720.1	Smp_024180.1	Smp_016750.1
Smp_003610.1	Smp_012800.1	Smp_086530.1	Smp_018880.1
Smp_003900.1	Smp_016130.1	Smp_089270.1	Smp_019750.2
Smp_003990.1	Smp_016670.1	Smp_203090.1	Smp_023010.1
Smp_004550.1	Smp_017450.1	Smp_050270.1	Smp_030260.1
Smp_004730.1	Smp_019060.1	Smp_141500.1	Smp_030500.2
Smp_005290.1	Smp_019420.1	Smp_156230.1	Smp_031180.1
Smp_007570.1	Smp_019440.1	Smp_197400.1	Smp_033000.1
Smp_007950.1	Smp_020840.1	Smp_000410.1	Smp_033400.1
Smp_008490.1	Smp_022050.1	Smp_112450.1	Smp_033610.1
Smp_009630.1	Smp_023840.1	Smp_050750.1	Smp_034550.1
Smp_010000.1	Smp_024120.1	Smp_019350.1	Smp_036940.1
Smp_010370.1	Smp_025410.1	Smp_205270.1	Smp_041540.1
Smp_010450.1	Smp_025860.1	Smp_199290.1	Smp_042160.2
Smp_010550.1	Smp_026670.1	Smp_164400.1	Smp_046640.1
Smp_010660.1	Smp_029150.1	Smp_089290.1	Smp_047060.1
Smp_010670.1	Smp_029820.1	Smp_203440.1	Smp_047660.1
Smp_010850.1	Smp_030440.1	Smp_181070.1	Smp_049230.1
Smp_012560.1	Smp_031310.1	Smp_167830.1	Smp_049300.2
Smp_012810.1	Smp_032790.1	Smp_171100.1	Smp_053700.1
Smp_013600.1	Smp_032950.1	Smp_027990.1	Smp_054160.1
Smp_014260.1	Smp_032970.1	Smp_138360.1	Smp_054470.1
Smp_014610.1	Smp_035790.1	Smp_158420.1	Smp_054560.1
Smp_015630.1	Smp_035800.1	Smp_163570.1	Smp_055210.1
Smp_015820.1	Smp_038680.1	Smp_166860.1	Smp_058160.1
Smp_016490.1	Smp_041650.1	Smp_007760.1	Smp_058480.1
Smp_018020.1	Smp_043030.1	Smp_203130.1	Smp_058700.1
Smp_019640.1	Smp_043360.1	Smp_075790.1	Smp_059930.1
Smp_019730.1	Smp_044560.1	Smp_156930.1	Smp_061870.1
Smp_020070.1	Smp_045490.1	Smp_033250.1	Smp_061940.1
Smp_020550.1	Smp_045500.1	Smp_179710.1	Smp_063520.1
Smp_021190.1	Smp_046100.1	Smp_161220.1	Smp_064330.1
Smp_021260.1	Smp_048050.1	Smp_123540.1	Smp_065280.1
Smp_021730.2	Smp_049250.1	Smp_055050.1	Smp_070100.1
Smp_021790.1	Smp_050390.1	Smp_158490.1	Smp_071590.1
Smp_022400.1	Smp_051110.1	Smp_000400.1	Smp_075430.1
Smp_022760.1	Smp_053390.1	Smp_153070.1	Smp_076010.2
Smp_024070.1	Smp_055740.1	Smp_203830.1	Smp_077330.1
Smp_024290.1	Smp_056680.3	Smp_204630.1	Smp_077390.1
Smp_024450.1	Smp_056970.3	Smp_013540.1	Smp_077720.1
Smp_026810.1	Smp_058690.1	Smp_045300.1	Smp_079270.1
Smp_027360.1	Smp_058970.1	Smp_131840.1	Smp_080360.1
Smp_028210.1	Smp_059980.1	Smp_169930.1	Smp_083720.1
Smp_028870.1	Smp_060910.1	Smp_129960.1	Smp_083880.1
Smp_031430.1	Smp_061560.1	Smp_165360.1	Smp_087250.1
Smp_031680.1	Smp_062620.2	Smp_134550.1	Smp_087550.1
Smp_032740.1	Smp_063300.1	Smp_179480.1	Smp_088090.1
Smp_033040.1	Smp_063530.1	Smp_125810.1	Smp_094560.1
Smp_033550.1	Smp_066590.1	Smp_020540.1	Smp_094680.1
Smp_033670.5	Smp_066940.1	Smp_160360.1	Smp_095980.1
Smp_034030.1	Smp_066990.1	Smp_078720.1	Smp_097750.1
Smp_034080.1	Smp_067800.1	Smp_194750.1	Smp_099640.1
Smp_034860.1	Smp_070020.1	Smp_055260.1	Smp_102510.1
Smp_035270.2	Smp_071000.1	Smp_028670.1	Smp_102670.1
Smp_036020.1	Smp_072110.3	Smp_019310.1	Smp_105020.1
Smp_036250.2	Smp_072210.1	Smp_161600.1	Smp_105220.1
Smp_037120.1	Smp_073790.1	Smp_037720.1	Smp_106930.1
Smp_037610.1	Smp_073890.1	Smp_026400.1	Smp_114660.1
Smp_038100.1	Smp_074390.1	Smp_113620.5	Smp_114910.1
Smp_038950.1	Smp_074590.1	Smp_101970.1	Smp_117990.1
Smp_039340.1	Smp_074610.1	Smp_179250.1	Smp_120070.1
Smp_039590.1	Smp_077090.1	Smp_105450.2	Smp_123920.1
Smp_039620.1	Smp_078640.1	Smp_123550.1	Smp_124070.1
Smp_039980.1	Smp_078690.1	Smp_128470.1	Smp_126710.1
Smp_041460.1	Smp_079230.1	Smp_146950.1	Smp_129080.1
Smp_042150.1	Smp_079710.1	Smp_128100.1	Smp_131020.1
Smp_042690.1	Smp_081250.1	Smp_088920.1	Smp_133310.1
Smp_043910.1	Smp_081920.1	Smp_180630.1	Smp_133770.1
Smp_045220.1	Smp_082240.1	Smp_035650.1	Smp_134570.1
Smp_045260.1	Smp_082420.1	Smp_201030.1	Smp_134800.1
Smp_045640.1	Smp_082430.1	Smp_194140.1	Smp_136590.1
Smp_046360.1	Smp_082690.1	Smp_003230.1	Smp_136720.1
Smp_046410.1	Smp_083580.1	Smp_128460.1	Smp_136730.1
Smp_046780.1	Smp_084460.1	Smp_126560.1	Smp_136920.1
Smp_047370.1	Smp_087940.1	Smp_011100.1	Smp_137460.1
Smp_048690.1	Smp_088610.1	Smp_166690.1	Smp_138070.1
Smp_048880.1	Smp_089570.1	Smp_132010.1	Smp_138080.1
Smp_049850.2	Smp_089780.1	Smp_145490.1	Smp_138740.1
Smp_051400.1	Smp_090790.1	Smp_087320.1	Smp_139240.1
Smp_052060.1	Smp_091170.1	Smp_161270.1	Smp_139370.1
Smp_052290.1	Smp_091230.1	Smp_200410.1	Smp_141480.1
Smp_053420.1	Smp_091300.1	Smp_170750.1	Smp_142120.1
Smp_054410.1	Smp_091460.1	Smp_194660.1	Smp_144000.1
Smp_055640.1	Smp_093320.1	Smp_086860.1	Smp_144860.1
Smp_055810.1	Smp_093850.1	Smp_105730.1	Smp_145470.1
Smp_056560.1	Smp_094980.1	Smp_013860.1	Smp_147730.1
Smp_057950.1	Smp_095350.1	Smp_025830.1	Smp_148390.1
Smp_058200.1	Smp_096420.1	Smp_128300.1	Smp_148800.1
Smp_059480.1	Smp_096830.1	Smp_002600.2	Smp_148910.1
Smp_059490.1	Smp_098740.1	Smp_044580.1	Smp_150090.1
Smp_062760.1	Smp_099150.1	Smp_202610.1	Smp_151160.1
Smp_063060.1	Smp_100040.2	Smp_123820.1	Smp_152160.1
Smp_066010.2	Smp_102820.1	Smp_138350.1	Smp_152390.1
Smp_066740.1	Smp_103790.1	Smp_054010.1	Smp_152540.1
Smp_068680.1	Smp_104660.1	Smp_189940.1	Smp_153930.1
Smp_069720.1	Smp_105320.1	Smp_187360.1	Smp_154370.1
Smp_069770.1	Smp_105760.1	Smp_167130.1	Smp_155430.1
Smp_070360.1	Smp_108550.1	Smp_169500.1	Smp_155610.1
Smp_070540.1	Smp_111800.1	Smp_035560.2	Smp_157310.1
Smp_072140.1	Smp_114870.1	Smp_164000.1	Smp_158880.1
Smp_073540.1	Smp_116760.1	Smp_161280.1	Smp_159160.1
Smp_073990.1	Smp_118750.1	Smp_130490.1	Smp_163550.1
Smp_075110.1	Smp_119050.1	Smp_032750.1	Smp_168720.1
Smp_075140.1	Smp_119140.1	Smp_180640.1	Smp_169450.1
Smp_075360.1	Smp_121390.1	Smp_172980.1	Smp_173010.1
Smp_075400.1	Smp_121960.1	Smp_049240.1	Smp_173150.1
Smp_077610.1	Smp_123010.1	Smp_138260.1	Smp_173350.1
Smp_078070.1	Smp_123100.1	Smp_074710.1	Smp_175060.1
Smp_079260.1	Smp_123250.1	Smp_194840.1	Smp_175290.1
Smp_079450.1	Smp_123270.1	Smp_068420.1	Smp_175300.1
Smp_079920.1	Smp_123740.1	Smp_114340.1	Smp_176240.1
Smp_080320.1	Smp_123790.1	Smp_145760.1	Smp_179460.1
Smp_081720.1	Smp_123830.1	Smp_096290.2	Smp_179740.1
Smp_082120.1	Smp_125250.1	Smp_002350.1	Smp_180530.4
Smp_082300.1	Smp_125510.1	Smp_138110.1	Smp_180660.1
Smp_082940.1	Smp_125980.1	Smp_149330.1	Smp_186020.1
Smp_086960.1	Smp_126120.1	Smp_159560.1	Smp_187010.1
Smp_087750.1	Smp_126220.1	Smp_210510.1	Smp_187140.1
Smp_087760.1	Smp_127280.1	Smp_004820.1	Smp_188230.1
Smp_090430.1	Smp_127800.1	Smp_175190.1	Smp_188580.1
Smp_090690.1	Smp_127990.1	Smp_059080.1	Smp_191730.1
Smp_091000.1	Smp_128070.1	Smp_163970.1	Smp_194170.1
Smp_091750.1	Smp_129540.1	Smp_075030.1	Smp_194770.1
Smp_092490.2	Smp_130100.1	Smp_045510.1	Smp_194860.1
Smp_095250.1	Smp_131350.1	Smp_139180.1	Smp_195070.1
Smp_095400.1	Smp_131600.1	Smp_178940.1	Smp_196980.1
Smp_095460.1	Smp_132030.1	Smp_157670.1	Smp_198220.1
Smp_097380.1	Smp_132210.1	Smp_004420.1	Smp_200090.1
Smp_097490.1	Smp_132470.1	Smp_150700.1	Smp_200860.1
Smp_098250.1	Smp_133750.1	Smp_113660.1	Smp_201690.1
Smp_098590.1	Smp_134030.1	Smp_034410.3	Smp_201910.1
Smp_099420.1	Smp_134100.1	Smp_151840.1	Smp_201920.1
Smp_102780.1	Smp_135010.1	Smp_197780.1	Smp_202260.1
Smp_103640.1	Smp_135560.1	Smp_124690.1	Smp_202290.1
Smp_105420.1	Smp_135580.1	Smp_071600.1	Smp_202350.1
Smp_105620.1	Smp_135590.1	Smp_201730.1	Smp_203030.1
Smp_105630.1	Smp_135740.1	Smp_011990.1	Smp_203470.1
Smp_107240.1	Smp_135940.1	Smp_029780.1	Smp_203550.1
Smp_112910.1	Smp_135970.1	Smp_016780.1	Smp_204020.1
Smp_114080.1	Smp_136620.1	Smp_130620.1	Smp_204190.1
Smp_114430.1	Smp_136760.1	Smp_076740.1	Smp_204440.1
Smp_117340.1	Smp_137130.1	Smp_155690.1	Smp_204770.1
Smp_118040.1	Smp_137260.1	Smp_149570.1	Smp_206260.1
Smp_118560.1	Smp_137640.1	Smp_172150.1	Smp_206270.1
Smp_119580.1	Smp_137720.1	Smp_175980.1	Smp_138640.1
Smp_120180.1	Smp_138200.1	Smp_201470.1	Smp_084140.1
Smp_120790.1	Smp_138570.1	Smp_089200.1	Smp_055090.1
Smp_121320.1	Smp_138750.1	Smp_169920.1	Smp_024670.1
Smp_121780.1	Smp_138940.1	Smp_211250.1	Smp_048430.1
Smp_121930.1	Smp_139500.1	Smp_163140.1	Smp_072740.1
Smp_122090.1	Smp_140480.1	Smp_150800.1	Smp_161550.1
Smp_122950.1	Smp_140620.1	Smp_142570.1	Smp_014010.1
Smp_123050.1	Smp_140680.1	Smp_170600.1	Smp_136300.1
Smp_123110.1	Smp_141610.1	Smp_091730.1	Smp_078730.1
Smp_123120.1	Smp_142000.1	Smp_196730.1	Smp_043670.1
Smp_123260.1	Smp_142090.1	Smp_061200.1	Smp_052810.1
Smp_123300.1	Smp_142160.1	Smp_006740.1	Smp_067060.1
Smp_123370.1	Smp_142900.1	Smp_168600.1	Smp_073920.1
Smp_123810.1	Smp_143270.1	Smp_149230.1	Smp_138590.1
Smp_123910.1	Smp_143580.1	Smp_095360.3	Smp_151300.1
Smp_124000.1	Smp_143810.1	Smp_035640.1	Smp_043670.1
Smp_124090.1	Smp_143960.1	Smp_168350.1	Smp_011120.1
Smp_124260.1	Smp_144220.1	Smp_157100.1
Smp_124290.1	Smp_144910.1	Smp_013040.1
Smp_124580.1	Smp_145320.1	Smp_124710.1
Smp_124610.1	Smp_145370.1	Smp_073360.1
Smp_126060.1	Smp_145380.1	Smp_152380.1
Smp_126210.1	Smp_145810.1	Smp_086330.1
Smp_126240.1	Smp_146180.1	Smp_177540.1
Smp_126340.1	Smp_146190.1	Smp_137840.1
Smp_126870.1	Smp_146600.1	Smp_196990.1
Smp_127200.1	Smp_146760.1	Smp_200050.1
Smp_127860.1	Smp_147750.1	Smp_008610.1
Smp_127900.1	Smp_148640.1	Smp_178530.1
Smp_127910.1	Smp_149140.1	Smp_204620.1
Smp_128250.1	Smp_149170.1	Smp_180440.1
Smp_128270.1	Smp_150030.1	Smp_081440.1
Smp_128290.1	Smp_150460.1	Smp_050280.1
Smp_128500.1	Smp_151410.1	Smp_058500.1
Smp_128610.1	Smp_151440.1	Smp_149770.1
Smp_129170.1	Smp_154600.1	Smp_028800.1
Smp_129250.1	Smp_154820.1	Smp_038300.1
Smp_129280.1	Smp_155340.1	Smp_012050.1
Smp_129470.1	Smp_155440.1	Smp_000550.1
Smp_129610.1	Smp_155570.1	Smp_083800.1
Smp_130870.1	Smp_155600.1	Smp_196400.1
Smp_131160.1	Smp_155860.1	Smp_024010.1
Smp_131290.1	Smp_156370.1	Smp_076400.1
Smp_131730.1	Smp_156600.1	Smp_173290.1
Smp_132230.1	Smp_156650.1	Smp_129940.1
Smp_133680.1	Smp_156660.1	Smp_131710.1
Smp_133690.1	Smp_156740.1	Smp_022730.1
Smp_133970.1	Smp_157430.1	Smp_103610.1
Smp_134040.1	Smp_157680.1	Smp_194710.1
Smp_134050.1	Smp_158510.1	Smp_161920.1
Smp_134200.1	Smp_158660.1	Smp_151430.1
Smp_134340.1	Smp_158790.1	Smp_016240.1
Smp_134450.1	Smp_158800.1	Smp_168650.1
Smp_134710.1	Smp_159020.1	Smp_131470.1
Smp_135070.1	Smp_159450.1	Smp_173750.1
Smp_135110.1	Smp_159600.1	Smp_051130.1
Smp_135230.1	Smp_159810.1	Smp_008440.1
Smp_135730.1	Smp_159860.1	Smp_075770.1
Smp_136050.1	Smp_160240.1	Smp_148200.1
Smp_136070.1	Smp_161500.1	Smp_194150.1
Smp_136110.1	Smp_162370.1	Smp_079240.1
Smp_136120.1	Smp_162760.1	Smp_149280.1
Smp_136420.1	Smp_162840.1	Smp_076590.1
Smp_136440.1	Smp_163060.1	Smp_109320.1
Smp_136450.1	Smp_163710.1	Smp_000350.2
Smp_136480.1	Smp_164260.1	Smp_120390.1
Smp_136650.1	Smp_164590.1	Smp_008660.3
Smp_136710.1	Smp_165050.1	Smp_153400.1
Smp_136840.1	Smp_166020.1	Smp_170690.1
Smp_137140.1	Smp_166770.1	Smp_139410.1
Smp_137700.1	Smp_167260.1	Smp_011720.1
Smp_137820.1	Smp_167270.1	Smp_181390.1
Smp_137910.1	Smp_167460.1	Smp_144120.1
Smp_138010.1	Smp_167470.1	Smp_013440.1
Smp_138140.1	Smp_167760.1	Smp_151490.1
Smp_138230.1	Smp_168410.1	Smp_012000.1
Smp_138270.1	Smp_169680.1	Smp_030290.1
Smp_138600.1	Smp_169880.1	Smp_173870.1
Smp_139170.1	Smp_170330.1	Smp_200180.1
Smp_139220.1	Smp_170340.1	Smp_094500.1
Smp_139280.1	Smp_171900.1	Smp_168610.1
Smp_139330.1	Smp_171960.1	Smp_000580.1
Smp_139540.2	Smp_172340.1	Smp_145930.1
Smp_139940.1	Smp_172930.1	Smp_176510.1
Smp_140130.1	Smp_173170.1	Smp_053900.1
Smp_140190.1	Smp_173910.1	Smp_124360.1
Smp_140540.1	Smp_173980.1	Smp_151230.1
Smp_140720.1	Smp_174190.1	Smp_196140.1
Smp_140740.1	Smp_174530.1	Smp_132670.1
Smp_140980.1	Smp_174600.1	Smp_176920.1
Smp_141310.1	Smp_174720.1	Smp_041980.1
Smp_141490.1	Smp_174840.1	Smp_194850.1
Smp_141940.1	Smp_175410.1	Smp_006720.1
Smp_141980.1	Smp_175890.1	Smp_090420.1
Smp_142030.1	Smp_175930.1	Smp_169020.1
Smp_142280.1	Smp_176100.1	Smp_088420.1
Smp_142360.2	Smp_176470.1	Smp_124910.1
Smp_142460.1	Smp_176780.1	Smp_084620.1
Smp_142470.1	Smp_176910.1	Smp_120020.1
Smp_142540.1	Smp_176950.1	Smp_091640.1
Smp_143180.1	Smp_177920.1	Smp_024870.1
Smp_143190.1	Smp_179260.1	Smp_176260.2
Smp_143220.1	Smp_179300.1	Smp_146580.1
Smp_143260.1	Smp_179970.1	Smp_082030.1
Smp_143310.1	Smp_180460.1	Smp_142290.1
Smp_143360.1	Smp_182090.1	Smp_068280.1
Smp_144110.1	Smp_185310.1	Smp_141270.1
Smp_144350.1	Smp_186960.2	Smp_136950.1
Smp_144440.1	Smp_187540.1	Smp_045330.1
Smp_144480.1	Smp_188780.1	Smp_191940.1
Smp_144690.1	Smp_188800.1	Smp_147090.1
Smp_145230.1	Smp_188880.1	Smp_085180.1
Smp_145640.1	Smp_189180.1	Smp_017990.1
Smp_146120.1	Smp_190090.1	Smp_061580.2
Smp_146220.1	Smp_191250.1	Smp_196000.1
Smp_146710.1	Smp_191400.1	Smp_075040.1
Smp_146750.1	Smp_191660.1	Smp_203280.1
Smp_147070.1	Smp_191880.1	Smp_147680.1
Smp_147800.1	Smp_193300.1	Smp_160390.1
Smp_147830.1	Smp_194130.1	Smp_105100.1
Smp_148110.1	Smp_194390.1	Smp_129780.1
Smp_148540.1	Smp_194880.1	Smp_143000.1
Smp_148580.1	Smp_195060.1	Smp_148300.1
Smp_149010.1	Smp_195110.1	Smp_141740.1
Smp_149110.1	Smp_195180.1	Smp_097800.2
Smp_149520.1	Smp_196250.1	Smp_159710.1
Smp_150110.1	Smp_196700.1	Smp_027340.1
Smp_150410.1	Smp_196840.1	Smp_187370.1
Smp_150480.1	Smp_197370.1	Smp_028410.1
Smp_150810.1	Smp_197640.1	Smp_001640.1
Smp_150920.1	Smp_198240.1	Smp_123730.1
Smp_151040.1	Smp_200510.1	Smp_197150.1
Smp_151120.1	Smp_200520.1	Smp_075560.1
Smp_151220.1	Smp_200620.1	Smp_151970.1
Smp_151360.1	Smp_200800.1	Smp_165890.1
Smp_151620.1	Smp_200810.1	Smp_129810.1
Smp_151630.1	Smp_200830.1	Smp_044010.2
Smp_151800.1	Smp_200900.1	Smp_018590.1
Smp_151820.1	Smp_201090.1	Smp_029470.1
Smp_151940.1	Smp_201210.1	Smp_129490.1
Smp_151950.1	Smp_201650.1	Smp_104970.1
Smp_152170.1	Smp_201670.1	Smp_172010.1
Smp_152270.1	Smp_201750.1	Smp_154850.1
Smp_152460.1	Smp_201810.1	Smp_142490.1
Smp_152770.1	Smp_202120.1	Smp_184180.1
Smp_152830.1	Smp_202320.1	Smp_099500.1
Smp_153200.1	Smp_202770.1	Smp_096760.1
Smp_153210.1	Smp_202800.1	Smp_140610.1
Smp_153580.1	Smp_202970.1	Smp_155950.1
Smp_154010.1	Smp_203100.1	Smp_072470.1
Smp_154170.1	Smp_203150.1	Smp_074470.1
Smp_154180.1	Smp_203170.1	Smp_043390.1
Smp_154300.1	Smp_203380.1	Smp_170760.1
Smp_154500.1	Smp_203780.1	Smp_148180.1
Smp_154700.1	Smp_203800.1	Smp_136350.1
Smp_155040.1	Smp_204230.1	Smp_143660.1
Smp_155250.1	Smp_204450.1	Smp_001410.2
Smp_155890.1	Smp_204760.1	Smp_209040.1
Smp_155900.1	Smp_204780.1	Smp_175550.1
Smp_156110.1	Smp_204810.1	Smp_142740.1
Smp_156250.1	Smp_204860.1	Smp_128060.1
Smp_156890.1	Smp_205070.1	Smp_202850.1
Smp_156970.1	Smp_205310.1	Smp_205560.1
Smp_157020.1	Smp_205570.1	Smp_017620.1
Smp_157270.1	Smp_205800.1	Smp_157450.1
Smp_157280.1	Smp_210830.1	Smp_076580.1
Smp_157570.1	Smp_210920.1	Smp_129760.1
Smp_157840.1	Smp_053220.1	Smp_194780.1
Smp_158150.1	Smp_103560.3	Smp_009300.1
Smp_158460.1	Smp_176130.1	Smp_179420.1
Smp_158520.1	Smp_012440.1	Smp_054220.1
Smp_158870.1		Smp_137180.1
Smp_158990.1		Smp_143800.1
Smp_159200.1		Smp_180720.1
Smp_159360.1		Smp_149860.1
Smp_159630.1		Smp_199890.1
Smp_159650.1		Smp_204970.1
Smp_160180.1		Smp_165380.1
Smp_160670.1		Smp_193050.1
Smp_161180.1		Smp_139480.1
Smp_161670.1		Smp_082490.1
Smp_161760.1		Smp_093620.1
Smp_161930.1		Smp_051420.1
Smp_161950.1		Smp_047400.1
Smp_162140.1		Smp_009390.2
Smp_162150.1		Smp_073570.1
Smp_162350.1		Smp_158910.1
Smp_162610.1		Smp_165530.1
Smp_162920.1		Smp_203190.1
Smp_162980.1		Smp_193360.1
Smp_163520.1		Smp_049150.1
Smp_163750.1		Smp_001830.2
Smp_164230.1		Smp_018940.1
Smp_164240.1		Smp_080730.1
Smp_164550.1		Smp_131450.1
Smp_164630.1		Smp_203610.1
Smp_164640.1		Smp_031530.1
Smp_164670.1		Smp_105340.1
Smp_165390.1		Smp_163610.1
Smp_165410.1		Smp_206020.1
Smp_166440.1		Smp_084450.1
Smp_166970.1		Smp_038030.1
Smp_167140.1		Smp_133340.1
Smp_167400.1		Smp_046120.1
Smp_167770.1		Smp_124810.1
Smp_167900.1		Smp_134510.1
Smp_168460.1		Smp_137960.1
Smp_169090.1		Smp_058350.1
Smp_169200.1		Smp_010400.1
Smp_169480.1		Smp_173630.1
Smp_169760.1		Smp_155870.1
Smp_169860.1		Smp_129790.1
Smp_170260.1		Smp_134500.1
Smp_170370.1		Smp_030180.1
Smp_170640.1		Smp_130950.1
Smp_170650.1		Smp_174950.1
Smp_170940.1		Smp_150640.1
Smp_171190.1		Smp_171850.1
Smp_171380.1		Smp_159480.1
Smp_171420.1		Smp_054360.1
Smp_171500.1		Smp_188200.1
Smp_172520.1		Smp_042590.2
Smp_172770.1		Smp_162880.1
Smp_173480.1		Smp_139210.1
Smp_173540.1		Smp_062640.1
Smp_173740.1		Smp_105410.1
Smp_174030.1		Smp_142700.1
Smp_174150.1		Smp_154830.1
Smp_174160.1		Smp_121920.1
Smp_174170.1		Smp_129100.1
Smp_174400.1		Smp_054430.1
Smp_174610.1		Smp_068080.1
Smp_174700.1		Smp_193590.1
Smp_174750.1		Smp_198890.1
Smp_175010.1		Smp_151920.1
Smp_175270.1		Smp_135360.1
Smp_175500.1		Smp_075800.2
Smp_175730.1		Smp_205530.1
Smp_175770.1		Smp_142390.1
Smp_175820.1		Smp_151320.1
Smp_176540.1		Smp_084180.2
Smp_176670.1		Smp_203180.1
Smp_176820.1		Smp_183630.1
Smp_177060.1		Smp_081430.1
Smp_177180.1		Smp_024810.1
Smp_178100.1		Smp_185680.1
Smp_178180.1		Smp_082570.1
Smp_179170.1		Smp_145940.1
Smp_179950.1		Smp_158620.1
Smp_180340.1		Smp_194910.1
Smp_180450.1		Smp_142560.1
Smp_180920.1		Smp_150100.1
Smp_181010.1		Smp_149870.1
Smp_185180.1		Smp_098890.3
Smp_185340.1		Smp_089640.3
Smp_186950.1		Smp_174650.1
Smp_187070.1		Smp_036400.2
Smp_187190.1		Smp_151740.1
Smp_187590.1		Smp_084440.1
Smp_187750.1		Smp_022290.1
Smp_188510.1		Smp_190970.1
Smp_189490.1		Smp_194330.1
Smp_191310.1		Smp_155970.1
Smp_192080.1		Smp_200280.1
Smp_192400.1		Smp_132300.1
Smp_192610.1		Smp_175740.2
Smp_192730.1		Smp_166090.1
Smp_193030.1		Smp_048830.1
Smp_193260.1		Smp_194560.1
Smp_194380.1		Smp_158640.1
Smp_194670.1		Smp_137450.1
Smp_196410.1		Smp_182780.1
Smp_196450.1		Smp_130070.1
Smp_198340.1		Smp_056260.1
Smp_198620.1		Smp_008910.1
Smp_200200.1		Smp_111980.1
Smp_200450.1		Smp_002080.1
Smp_200460.1		Smp_048870.1
Smp_200560.1		Smp_157790.1
Smp_200600.1		Smp_039600.1
Smp_200940.1		Smp_190120.1
Smp_201170.1		Smp_055240.1
Smp_201190.1		Smp_075130.1
Smp_201680.1		Smp_174710.1
Smp_202870.1		Smp_210630.1
Smp_203010.1		Smp_151650.1
Smp_203220.1		Smp_151690.1
Smp_203270.1		Smp_073300.1
Smp_203290.1		Smp_160200.1
Smp_203400.1		Smp_150950.1
Smp_203590.1		Smp_019030.1
Smp_203770.1		Smp_161450.1
Smp_203880.1		Smp_158170.1
Smp_204000.1		Smp_180020.1
Smp_204130.1		Smp_037510.1
Smp_204420.1		Smp_157700.1
Smp_205190.1		Smp_001500.1
Smp_205200.1		Smp_073380.1
Smp_205710.1		Smp_160610.1
Smp_205920.1		Smp_022340.1
Smp_210120.1		Smp_202980.1
Smp_900000.1		Smp_161900.1
Smp_900010.1		Smp_100110.1
Smp_900020.1		Smp_159130.1
Smp_900030.1		Smp_135650.1
Smp_900040.1		Smp_034420.3
Smp_900050.1		Smp_044610.1
Smp_900060.1		Smp_039740.1
Smp_900070.1		Smp_147860.1
Smp_900080.1		Smp_163730.1
Smp_900090.1		Smp_027370.1
Smp_900100.1		Smp_120740.1
Smp_900110.1		Smp_155940.1
Smp_205110.1		Smp_067990.3
Smp_179310.1		Smp_181230.1
Smp_025830.1		Smp_059790.2
Smp_054160.1		Smp_058720.2
Smp_135140.1		Smp_138770.1
Smp_056970.1		Smp_007640.1
Smp_056970.2		Smp_131750.1
Smp_056970.3		Smp_015860.1
		Smp_130370.1
		Smp_003250.1
		Smp_162390.1
		Smp_138060.1
		Smp_023940.1
		Smp_077860.1
		Smp_174740.1
		Smp_205330.1
		Smp_194530.1
		Smp_019280.1
		Smp_026920.1
		Smp_007650.1
		Smp_017020.1
		Smp_136220.1
		Smp_145500.1
		Smp_029100.1
		Smp_029790.1
		Smp_201700.1
		Smp_011430.1
		Smp_055440.1
		Smp_062270.1
		Smp_180730.1
		Smp_152590.1
		Smp_154190.1
		Smp_064150.1
		Smp_180500.1
		Smp_076370.1
		Smp_194060.1
		Smp_041350.1
		Smp_154790.1
		Smp_036630.1
		Smp_123780.1
		Smp_004160.1
		Smp_012070.1
		Smp_002880.2
		Smp_175090.3
		Smp_153630.1
		Smp_040570.2
		Smp_153490.1
		Smp_004280.1
		Smp_196870.1
		Smp_170810.1
		Smp_173760.1
		Smp_036220.1
		Smp_147930.1
		Smp_165750.1
		Smp_129480.1
		Smp_066050.1
		Smp_146280.1
		Smp_055900.1
		Smp_033200.1
		Smp_149290.1
		Smp_140290.1
		Smp_060090.1
		Smp_072380.1
		Smp_028430.1
		Smp_012750.1
		Smp_073500.1
		Smp_176730.1
		Smp_202150.1
		Smp_123140.1
		Smp_136170.1
		Smp_078910.1
		Smp_148310.1
		Smp_034680.1
		Smp_044470.1
		Smp_024490.1
		Smp_026160.2
		Smp_114180.1
		Smp_143060.1
		Smp_150120.1
		Smp_180840.1
		Smp_125140.1
		Smp_202830.1
		Smp_094150.1
		Smp_102120.1
		Smp_196230.1
		Smp_161050.1
		Smp_057130.1
		Smp_201950.1
		Smp_119920.1
		Smp_079640.1
		Smp_081620.1
		Smp_155930.1
		Smp_173420.1
		Smp_210540.1
		Smp_205400.1
		Smp_131790.1
		Smp_173300.1
		Smp_175210.1
		Smp_181100.1
		Smp_037910.1
		Smp_150470.1
		Smp_161940.1
		Smp_179780.1
		Smp_066890.1
		Smp_056440.1
		Smp_014570.1
		Smp_070640.1
		Smp_073400.1
		Smp_144300.1
		Smp_145920.1
		Smp_130230.1
		Smp_198020.1
		Smp_090920.3
		Smp_166530.1
		Smp_176200.1
		Smp_160070.1
		Smp_161990.1
		Smp_089000.1
		Smp_098960.1
		Smp_173320.1
		Smp_129640.1
		Smp_125710.1
		Smp_200110.1
		Smp_150940.1
		Smp_173000.1
		Smp_180060.1
		Smp_158200.1
		Smp_089060.2
		Smp_007010.1
		Smp_157860.1
		Smp_060240.1
		Smp_098340.1
		Smp_194070.1
		Smp_080420.1
		Smp_199030.1
		Smp_122880.1
		Smp_028100.1
		Smp_061100.1
		Smp_045620.2
		Smp_063330.1
		Smp_019050.1
		Smp_146790.1
		Smp_018890.1
		Smp_004470.3
		Smp_008430.1
		Smp_087070.1
		Smp_158110.1
		Smp_018690.1
		Smp_053760.1
		Smp_147510.1
		Smp_137590.1
		Smp_134150.1
		Smp_141440.1
		Smp_204060.1
		Smp_172020.1
		Smp_124210.1
		Smp_180000.1
		Smp_153750.1
		Smp_119260.1
		Smp_061230.1
		Smp_131500.1
		Smp_165370.1
		Smp_024590.1
		Smp_127100.1
		Smp_068500.1
		Smp_115510.1
		Smp_173270.1
		Smp_074000.1
		Smp_199620.1
		Smp_137670.1
		Smp_010710.1
		Smp_012930.1
		Smp_187400.1
		Smp_090230.1
		Smp_055630.1
		Smp_093820.1
		Smp_149820.1
		Smp_067980.2
		Smp_151310.1
		Smp_063350.1
		Smp_161510.1
		Smp_070240.1
		Smp_155270.1
		Smp_121130.1
		Smp_127720.1
		Smp_198330.1
		Smp_140510.1
		Smp_149270.1
		Smp_090520.1
		Smp_035480.1
		Smp_149420.1
		Smp_162010.1
		Smp_079000.1
		Smp_149320.1
		Smp_174630.1
		Smp_103330.1
		Smp_026570.1
		Smp_145010.1
		Smp_036270.10
		Smp_013200.2
		Smp_188210.1
		Smp_006760.1
		Smp_200610.1
		Smp_054120.1
		Smp_091820.1
		Smp_093720.1
		Smp_008310.1
		Smp_126050.1
		Smp_028990.2
		Smp_091010.1
		Smp_153650.1
		Smp_123960.1
		Smp_174270.1
		Smp_097320.1
		Smp_158970.1
		Smp_102190.1
		Smp_147770.1
		Smp_172600.1
		Smp_059600.1
		Smp_134400.1
		Smp_197770.1
		Smp_104730.1
		Smp_143460.1
		Smp_179550.1
		Smp_192040.1
		Smp_204550.1
		Smp_015760.1
		Smp_187430.1
		Smp_141810.1
		Smp_095880.1
		Smp_157420.1
		Smp_080560.1
		Smp_127880.1
		Smp_127160.1
		Smp_203160.1
		Smp_061920.2
		Smp_025690.1
		Smp_063190.1
		Smp_083180.1
		Smp_124740.1
		Smp_142980.1
		Smp_197050.1
		Smp_020770.1
		Smp_045010.1
		Smp_149910.1
		Smp_054230.1
		Smp_083650.1
		Smp_161350.1
		Smp_022810.3
		Smp_196090.1
		Smp_061050.1
		Smp_004060.1
		Smp_199380.1
		Smp_144210.1
		Smp_098020.1
		Smp_127240.1
		Smp_129020.1
		Smp_072720.1
		Smp_190550.1
		Smp_001095.1
		Smp_096840.1
		Smp_129090.1
		Smp_162770.1
		Smp_159230.1
		Smp_129530.1
		Smp_133600.1
		Smp_049160.1
		Smp_042740.1
		Smp_016230.1
		Smp_080370.2
		Smp_071250.1
		Smp_126530.1
		Smp_046790.1
		Smp_154660.1
		Smp_178210.1
		Smp_165780.1
		Smp_067890.1
		Smp_205040.1
		Smp_119730.1
		Smp_023700.1
		Smp_005260.2
		Smp_027480.1
		Smp_047700.1
		Smp_105210.1
		Smp_142940.1
		Smp_127670.1
		Smp_172040.1
		Smp_087690.1
		Smp_052560.1
		Smp_118280.1
		Smp_134750.1
		Smp_028450.1
		Smp_035010.1
		Smp_041830.1
		Smp_092850.1
		Smp_080980.1
		Smp_175790.1
		Smp_147670.1
		Smp_179650.1
		Smp_173340.1
		Smp_181060.1
		Smp_209080.1
		Smp_165650.1
		Smp_098300.1
		Smp_140170.1
		Smp_173090.1
		Smp_080670.1
		Smp_150750.1
		Smp_124800.1
		Smp_181560.1
		Smp_149630.1
		Smp_090160.1
		Smp_079380.1
		Smp_129590.1
		Smp_153120.1
		Smp_024110.1
		Smp_106260.1
		Smp_035500.1
		Smp_160880.1
		Smp_139400.1
		Smp_066200.1
		Smp_163040.1
		Smp_002100.1
		Smp_041500.1
		Smp_076860.1
		Smp_154140.1
		Smp_163580.1
		Smp_169430.1
		Smp_178580.1
		Smp_128750.1
		Smp_183610.1
		Smp_163510.1
		Smp_008850.1
		Smp_210010.1
		Smp_066610.2
		Smp_000755.1
		Smp_058470.1
		Smp_026560.2
		Smp_023570.1
		Smp_145080.1
		Smp_136250.1
		Smp_130170.1
		Smp_162290.1
		Smp_143930.1
		Smp_166120.1
		Smp_209060.1
		Smp_097620.1
		Smp_159260.1
		Smp_008360.1
		Smp_070630.1
		Smp_153430.1
		Smp_164020.1
		Smp_131300.1
		Smp_044950.1
		Smp_201100.1
		Smp_022540.1
		Smp_148210.1
		Smp_161820.1
		Smp_130850.1
		Smp_074450.1
		Smp_173240.1
		Smp_053830.1
		Smp_199040.1
		Smp_172300.1
		Smp_205770.1
		Smp_089470.1
		Smp_153150.1
		Smp_140040.1
		Smp_151140.1
		Smp_181210.1
		Smp_103830.2
		Smp_181500.1
		Smp_080680.1
		Smp_061480.1
		Smp_148530.1
		Smp_031220.1
		Smp_210910.1
		Smp_011270.2
		Smp_143530.1
		Smp_161070.1
		Smp_151400.1
		Smp_175320.1
		Smp_166500.3
		Smp_189450.1
		Smp_102240.1
		Smp_132950.1
		Smp_129460.1
		Smp_163080.1
		Smp_010160.1
		Smp_210800.1
		Smp_096790.1
		Smp_175230.1
		Smp_080210.1
		Smp_129420.1
		Smp_009320.1
		Smp_033540.1
		Smp_104580.1
		Smp_052850.1
		Smp_068840.1
		Smp_176680.1
		Smp_019610.1
		Smp_070330.1
		Smp_151450.1
		Smp_203580.1
		Smp_000850.1
		Smp_137390.1
		Smp_058320.1
		Smp_002740.1
		Smp_018310.1
		Smp_087330.1
		Smp_120700.2
		Smp_174540.1
		Smp_177000.1
		Smp_016630.1
		Smp_193800.1
		Smp_152450.1
		Smp_165240.1
		Smp_154690.1
		Smp_031590.1
		Smp_066430.1
		Smp_091240.2
		Smp_149220.1
		Smp_146370.1
		Smp_204380.1
		Smp_137600.1
		Smp_203530.1
		Smp_148130.1
		Smp_196530.1
		Smp_091190.1
		Smp_065650.1
		Smp_033140.1
		Smp_017720.1
		Smp_147300.1
		Smp_023160.1
		Smp_054240.1
		Smp_164790.1
		Smp_019190.1
		Smp_170030.1
		Smp_141890.1
		Smp_103710.1
		Smp_210720.1
		Smp_166430.1
		Smp_014650.1
		Smp_039400.1
		Smp_123240.1
		Smp_170960.1
		Smp_041390.1
		Smp_145880.1
		Smp_041430.2
		Smp_052790.1
		Smp_101050.1
		Smp_139040.1
		Smp_140900.2
		Smp_171740.1
		Smp_143490.1
		Smp_035410.1
		Smp_123350.1
		Smp_037540.1
		Smp_157760.1
		Smp_050940.2
		Smp_138630.1
		Smp_028190.1
		Smp_158180.1
		Smp_058140.1
		Smp_089870.1
		Smp_030830.2
		Smp_044770.1
		Smp_022560.2
		Smp_175310.1
		Smp_017280.1
		Smp_079490.1
		Smp_145560.1
		Smp_176690.1
		Smp_102490.1
		Smp_078320.1
		Smp_163650.1
		Smp_032760.1
		Smp_041280.1
		Smp_129270.1
		Smp_028930.1
		Smp_150510.1
		Smp_008470.1
		Smp_146910.1
		Smp_027250.1
		Smp_127120.1
		Smp_168730.1
		Smp_106050.1
		Smp_202680.1
		Smp_086920.1
		Smp_032060.1
		Smp_043210.1
		Smp_095650.1
		Smp_046630.1
		Smp_164720.1
		Smp_102400.1
		Smp_140920.1
		Smp_089430.1
		Smp_129500.1
		Smp_030370.1
		Smp_100140.1
		Smp_160890.1
		Smp_153180.1
		Smp_168080.1
		Smp_066480.1
		Smp_180170.1
		Smp_032490.1
		Smp_162550.1
		Smp_125650.1
		Smp_144010.1
		Smp_100540.1
		Smp_155320.1
		Smp_159850.1
		Smp_180850.1
		Smp_202630.1
		Smp_085520.1
		Smp_202580.1
		Smp_031770.8
		Smp_106010.1
		Smp_022480.1
		Smp_077820.1
		Smp_004980.1
		Smp_149370.1
		Smp_134120.1
		Smp_093800.1
		Smp_043220.1
		Smp_175710.1
		Smp_174620.1
		Smp_143840.1
		Smp_177130.1
		Smp_055870.1
		Smp_092950.1
		Smp_042300.1
		Smp_192110.1
		Smp_032180.1
		Smp_181140.1
		Smp_177310.1
		Smp_169610.1
		Smp_032320.6
		Smp_087560.1
		Smp_146920.1
		Smp_144920.1
		Smp_172110.1
		Smp_000610.1
		Smp_052750.1
		Smp_011560.1
		Smp_091380.1
		Smp_133480.1
		Smp_062680.1
		Smp_169660.1
		Smp_131820.1
		Smp_051920.1
		Smp_033150.1
		Smp_074500.1
		Smp_152900.1
		Smp_159990.1
		Smp_171230.1
		Smp_125160.1
		Smp_172730.1
		Smp_058660.1
		Smp_080610.1
		Smp_003700.1
		Smp_114220.1
		Smp_149540.1
		Smp_080840.1
		Smp_197760.1
		Smp_047680.1
		Smp_097250.1
		Smp_176770.1
		Smp_119310.1
		Smp_158400.1
		Smp_180930.1
		Smp_146430.1
		Smp_179810.1
		Smp_142730.1
		Smp_156800.1
		Smp_007450.2
		Smp_125300.2
		Smp_179720.1
		Smp_139190.1
		Smp_152610.1
		Smp_176800.1
		Smp_137690.1
		Smp_014820.1
		Smp_050700.1
		Smp_173030.1
		Smp_173220.1
		Smp_061540.1
		Smp_168670.1
		Smp_038730.5
		Smp_130940.1
		Smp_017860.1
		Smp_009600.1
		Smp_056780.1
		Smp_173550.1
		Smp_125560.1
		Smp_205840.1
		Smp_081790.1
		Smp_120280.1
		Smp_167650.1
		Smp_125680.1
		Smp_155760.1
		Smp_123170.1
		Smp_070930.1
		Smp_096230.1
		Smp_038630.1
		Smp_163010.1
		Smp_155490.1
		Smp_148760.1
		Smp_039650.1
		Smp_160500.1
		Smp_168940.1
		Smp_065610.2
		Smp_131310.1
		Smp_046870.2
		Smp_062790.1
		Smp_146640.1
		Smp_171660.1
		Smp_187110.1
		Smp_131270.1
		Smp_055990.1
		Smp_174860.1
		Smp_170250.1
		Smp_211160.1
		Smp_126400.1
		Smp_167370.1
		Smp_130570.1
		Smp_177860.1
		Smp_141590.1
		Smp_026340.1
		Smp_050880.1
		Smp_148250.1
		Smp_159000.1
		Smp_210730.1
		Smp_125450.1
		Smp_141250.1
		Smp_181240.1
		Smp_079050.1
		Smp_000180.1
		Smp_012920.1
		Smp_126900.1
		Smp_087430.1
		Smp_138880.1
		Smp_034210.1
		Smp_056060.1
		Smp_188530.1
		Smp_040790.1
		Smp_144650.1
		Smp_152280.1
		Smp_078060.1
		Smp_196890.1
		Smp_086420.1
		Smp_172740.1
		Smp_174760.1
		Smp_144750.1
		Smp_168070.1
		Smp_041970.1
		Smp_091990.1
		Smp_059480.1
		Smp_075800.1
		Smp_075800.2
		Smp_103610.1
		Smp_011680.3
		Smp_075800.1
		Smp_075800.2
